# Supplementary material for: Unexpected frequency of genomic alterations in histologically normal colonic tissue from colon cancer patients
Source: Tumour Biol. 2016 Aug 2;37(10):13831–42. doi: 10.1007/s13277-016-5181-0 (PMC5097093; doi:10.1007/s13277-016-5181-0)
Supplement: Supplementary file 1 — Shared copy number alterations in normal samples. (XLSX 16 kb) [file 13277_2016_5181_MOESM1_ESM.xlsx]

## Sheet: Foglio1
SHARED COPY NUMBER ALTERATIONS
Chr	Cytogenetic Location	Gain/Loss	N° of samples	Genes (tumor associated genes in bold)
1	p36.33-p36.32	Gain	9	PRKCZ, C1orf86, MORN1, RER1, PEX10, PLCH2, PANK4, TNFRSF14, FAM213B, PRDM16, ARHGEF16, MEGF6, TPRG1L, WRAP73, TP73, CEP104, DFFB
	p36.22	Gain	7	PIK3CD
	p34.2	Gain	7	MPL
	p13.2	Gain	7	MOV10
	q21.3-q22	Gain	7	SHC1
2	p24.3	Gain	8	TRIB2
	p23.3	Gain	9	DNMT3A
	p13.1	Gain	8	LBX2, PCGF1, TLX2, DQX1, AUP1, HTRA2, LOXL3
	p11.2	Loss	7	RMND5A, RGPD1, LOC285074
	p11.2	Gain	12	IGKV
	q14.2	Gain	10	GLI2
	q14.3	Gain	8	BIN1
	q31.3	Loss	7	ITGA4, CERKL
3	p26.1	Gain	7	SUMF1
	q22.3	Gain	7	FOXL2
	q26.1	Gain	9	BC073807
	q29	Gain	9	MFI2
4	p16.3	Gain	8	PCGF3, CPLX1, GAK, TMEM175, DGKQ, SLC26A1, IDUA, FGFRL1, RNF212, SPON2
	q21.22	Gain	8	HNRNPD
	q25	Gain	8	PITX2
5	p15.33	Gain	8	TERT, CLPTM1L, SLC6A3, LPCAT1, SDHAP3, MRPL36, NDUFS6, IRX4
	q13.2	Loss	9	SMA4, NAIP
	q31.3	Gain	10	FCHSD1, ARAP3
	q32	Gain	9	CSF1R
	q33.3	Gain	7	EBF1
	q35.3	Gain	7	FLT4
7	p22.2	Gain	9	CARD11
	p21.2	Gain	7	ETV1
	p15.2	Gain	7	HOXA7, HOXA9, HOXA10
	q22.1	Gain	9	ZAN, EPHB4, SLC12A9, TRIP6, SRRT, ACHE
	q34	Gain	8	TRPV6, TRPV5
	q36.1	Gain	9	KCNH2, NOS3, ATG9B, ABCB8
8	p23.1	Loss	8	SPAG11B, DEFB105A, DEFB106A, DEFB107A
	p23.1	Gain	7	CTSB
	p22	Gain	8	MSR1
	p11.23-p11.22	Gain	7	LETM2, FGFR1
	p11.21	Gain	8	IKBKB
	q24.3	Gain	9	RECQL4
9	p24.1	Gain	8	JAK2
	p21.3	Gain	7	CDKN2A
	q22.32	Gain	8	PTCH1
	q33.2	Gain	8	DAB2IP
	q34.2-q34.3	Gain	9	RALGDS
10	p12.2	Gain	7	COMMD3
	q11.21	Gain	7	RET
	q11.22	Gain/Loss	9	ANXA8
	q22.3	Gain	10	ZMIZ1
	q25.2	Gain	7	MXI1
	q26.13	Gain	8	DMBT1
11	p15.5-p15.4	Gain	7	Large aberration
	p13	Gain	7	WT1
	q13.1	Gain	7	MACROD1, FLRT1, STIP1, FERMT3, TRPT1, NUDT22, DNAJC4, VEGFB, FKBP2, PLCB3
	q13.1-q13.4	Gain	7	Large aberration
12	q13.11	Gain	9	RAPGEF3, SLC48A1, HDAC7, VDR
	q13.12	Gain	9	KMT2D
	q24.12	Gain	8	CUX2
	q24.31	Gain	9	HIP1R
13	q14.2	Loss	7	RB1, LPAR6
14	q11.2	Gain/Loss	9	OR4K2, OR4K5, OR4K1
	q32.33	Gain	7	KLC1, XRCC3, ZFYVE21
	q32.33	Amplification	14	KIAA0125, ADAM6
15	q11.2	Gain/Loss	11	REREP3
	q26.1	Gain	7	FES
16	q21	Gain	7	NDRG4
	q22.1-q22.2	Gain	7	VAC14
	q23.1	Gain	9	BCAR1
	q24.2-q24.3	Gain	8	Large aberration
17	q11.2	Gain	9	NOS2
	q11.2	Gain	9	MYO18A
	q12	Gain	8	PGAP3, ERBB2, GRB7
	q21.1	Gain	7	STAT5A
	q21.33	Gain	7	ITGA3, PDK2, SAMD14, PPP1R9B, SGCA, COL1A1
	q23.3	Gain	8	ACE
19	p13.3	Gain	7	Large aberration
	p13.12	Gain	7	NOTCH3
	q13.2	Gain	7	PAF1, MED29, ZFP36, PLEKHG2
	q13.42	Gain/Loss	8	KIR2DL1
20	q13.33	Gain	7	Large aberration
21	q22.12	Gain	13	RUNX1
22	q11.21	Gain	8	SEPT5-GP1BB
	q11.22	Gain	8	MIR650
	q11.23	Gain/Loss	11	GSTT1
	q13.33	Gain	7	Large aberration
X	p11.3	Gain	8	KDM6A
	p11.23	Gain	7	ARAF, SYN1, TIMP1, CFP, ELK1
	p11.23	Gain	7	Large aberration
	q21.1	Gain	10	BRWD3
	q25	Gain	7	XIAP
	q27.1	Gain/Loss	8	SPANXF1
	q28	Gain	10	L1CAM, AVPR2, ARHGAP4, NAA10, RENBP, HCFC1
